# Supplementary material for: Breast milk-derived human milk oligosaccharides promote Bifidobacterium interactions within a single ecosystem
Source: ISME J. 2019 Nov 18;14(2):635–48. doi: 10.1038/s41396-019-0553-2 (PMC6976680; doi:10.1038/s41396-019-0553-2)
Supplement: Supplementary file 14 — Table S4 [file 41396_2019_553_MOESM14_ESM.xlsx]

## Sheet: Sheet1
Table S4. Ability of each strain to hydrolyase bile salts
		Taurocholic acid	Taurodeoxycholic acid	Sodium Glycodeoxycholate
V1	B. pseudocatenulatum LH9	-	+	-
	B. pseudocatenulatum LH11	+	+	+/-
	B. longum LH12	-	+	-
	B. pseudocatenulatum LH13	-	-	-
	B. pseudocatenulatum LH14	-	+	-
V2	B. breve LH21	-	+	-
	B. infantis LH23	-	+	-
	B. breve LH24	-	+	-
V3	B. longum LH206	-	-	-
	B. longum LH277	-	-	-
	B. pseudocatenulatum LH656	-	+	-
	B. pseudocatenulatum LH657	-	+	-
	B. pseudocatenulatum LH658	-	+	-
	B. pseudocatenulatum LH659	-	+	-
	B. pseudocatenulatum LH662	-	+	-
	B. pseudocatenulatum LH663	-	+	-
	B. infantis LH664	-	+	-
	B. infantis LH665	-	-	-
	B. infantis LH666	-	-	-
