# Supplementary material for: Breast milk-derived human milk oligosaccharides promote Bifidobacterium interactions within a single ecosystem
Source: ISME J. 2019 Nov 18;14(2):635–48. doi: 10.1038/s41396-019-0553-2 (PMC6976680; doi:10.1038/s41396-019-0553-2)
Supplement: Supplementary file 16 — Table S6 [file 41396_2019_553_MOESM16_ESM.xlsx]

## Sheet: Table S6A
Table S6A: Genes unique to LH9, LH11, LH13 and LH14. Sequences from LH9 were used as input to EggNOG mapper for functional characterisation
LH_9_00023	Bacterial regulatory proteins, tetR family
LH_9_00024	Beta-galactosidase bgaB
LH_9_00025	HTH-type transcriptional regulator BetI
LH_9_00026	Major Facilitator Superfamily protein
LH_9_00027	hypothetical protein
LH_9_00028	O-Glycosyl hydrolase family 30
LH_9_00030	4'-phosphopantetheinyl transferase Npt
LH_9_00031	Inner membrane metabolite transport protein YdjE
LH_9_00032	carbamoyl phosphate synthase-like protein
LH_9_00033	Dimodular nonribosomal peptide synthase
LH_9_00034	Major Facilitator Superfamily protein
LH_9_00038	HTH-type transcriptional regulator BetI
LH_9_00040	putative multidrug resistance protein EmrY
LH_9_00041	Multidrug-efflux transporter 1 regulator
LH_9_00042	Ribose operon repressor
LH_9_00043	hypothetical protein
LH_9_00044	Bacterial alpha-L-rhamnosidase
LH_9_00045	putative transporter
LH_9_00046	Glycerate kinase
LH_9_00049	Transcriptional regulator SlyA
LH_9_00055	CRISPR-associated endonuclease Cas9
LH_9_00056	CRISPR-associated endonuclease Cas1
LH_9_00057	CRISPR-associated endoribonuclease Cas2
LH_9_00058	hypothetical protein
LH_9_00059	Integrase core domain protein
LH_9_00060	hypothetical protein
LH_9_00119	hypothetical protein
LH_9_00136	UDP-N-acetylmuramoyl-tripeptide--D-alanyl-D-alanine ligase
LH_9_00152	Nucleoside triphosphatase NudI
LH_9_00158	hypothetical protein
LH_9_00160	4-hydroxy-3-methylbut-2-enyl diphosphate reductase
LH_9_00163	Thiamin pyrophosphokinase, catalytic domain
LH_9_00239	Putative bifunctional phosphatase/peptidyl-prolyl cis-trans isomerase
LH_9_00241	D-methionine-binding lipoprotein MetQ precursor
LH_9_00242	Methionine import ATP-binding protein MetN
LH_9_00243	D-methionine transport system permease protein MetI
LH_9_00244	putative hydrolase YxeP
LH_9_00252	vancomycin high temperature exclusion protein
LH_9_00264	Abi-like protein
LH_9_00265	RNA polymerase-associated protein RapA
LH_9_00266	hypothetical protein
LH_9_00267	ATP-dependent RNA helicase RhlE
LH_9_00268	Putative ATP-dependent DNA helicase YjcD
LH_9_00269	hypothetical protein
LH_9_00270	hypothetical protein
LH_9_00271	hypothetical protein
LH_9_00272	hypothetical protein
LH_9_00273	RQC domain protein
LH_9_00274	hypothetical protein
LH_9_00275	hypothetical protein
LH_9_00276	hypothetical protein
LH_9_00277	hypothetical protein
LH_9_00283	Peptidase C1-like family protein
LH_9_00312	hypothetical protein
LH_9_00316	hypothetical protein
LH_9_00317	N-acetyl-gamma-glutamyl-phosphate reductase
LH_9_00327	hypothetical protein
LH_9_00428	Bifunctional NAD biosynthesis protein NadR
LH_9_00453	hypothetical protein
LH_9_00492	D-xylose transporter subunit XylF
LH_9_00517	hypothetical protein
LH_9_00518	Xylose transport system permease protein XylH
LH_9_00519	Xylose import ATP-binding protein XylG
LH_9_00520	Multiple sugar-binding periplasmic protein SbpA precursor
LH_9_00521	N-acetylglucosamine repressor
LH_9_00522	Xylose import ATP-binding protein XylG
LH_9_00523	hypothetical protein
LH_9_00524	hypothetical protein
LH_9_00527	hypothetical protein
LH_9_00528	Glycosyl hydrolases family 25
LH_9_00529	hypothetical protein
LH_9_00530	Carbohydrate binding domain protein
LH_9_00531	hypothetical protein
LH_9_00532	hypothetical protein
LH_9_00533	Tyrosine recombinase XerC
LH_9_00536	hypothetical protein
LH_9_00539	hypothetical protein
LH_9_00540	Head fiber protein
LH_9_00541	hypothetical protein
LH_9_00542	hypothetical protein
LH_9_00543	hypothetical protein
LH_9_00544	hypothetical protein
LH_9_00545	hypothetical protein
LH_9_00546	hypothetical protein
LH_9_00547	hypothetical protein
LH_9_00548	hypothetical protein
LH_9_00549	Phage protein Gp19/Gp15/Gp42
LH_9_00550	hypothetical protein
LH_9_00551	Phage capsid family protein
LH_9_00552	hypothetical protein
LH_9_00554	hypothetical protein
LH_9_00555	Phage portal protein, SPP1 Gp6-like
LH_9_00556	Terminase-like family protein
LH_9_00557	hypothetical protein
LH_9_00558	HNH endonuclease
LH_9_00559	hypothetical protein
LH_9_00561	hypothetical protein
LH_9_00562	hypothetical protein
LH_9_00563	hypothetical protein
LH_9_00564	hypothetical protein
LH_9_00566	Oligoribonuclease
LH_9_00567	hypothetical protein
LH_9_00569	hypothetical protein
LH_9_00577	hypothetical protein
LH_9_00578	Phage antirepressor protein KilAC domain protein
LH_9_00579	hypothetical protein
LH_9_00580	hypothetical protein
LH_9_00581	hypothetical protein
LH_9_00583	hypothetical protein
LH_9_00584	DNA-damage-inducible protein D
LH_9_00585	hypothetical protein
LH_9_00586	hypothetical protein
LH_9_00587	hypothetical protein
LH_9_00588	YcfA-like protein
LH_9_00589	hypothetical protein
LH_9_00590	hypothetical protein
LH_9_00676	ADP-ribose pyrophosphatase
LH_9_00680	Putative glucose-6-phosphate 1-epimerase
LH_9_00681	putative type I restriction enzymeP M protein
LH_9_00682	hypothetical protein
LH_9_00683	Helix-turn-helix
LH_9_00684	hypothetical protein
LH_9_00685	hypothetical protein
LH_9_00686	hypothetical protein
LH_9_00687	hypothetical protein
LH_9_00688	hypothetical protein
LH_9_00689	hypothetical protein
LH_9_00690	Transposase, Mutator family
LH_9_00691	Putative prophage phiRv2 integrase
LH_9_00692	hypothetical protein
LH_9_00693	hypothetical protein
LH_9_00694	hypothetical protein
LH_9_00695	50S ribosomal protein L22/unknown domain fusion protein
LH_9_00696	DNA topoisomerase III
LH_9_00697	Integrase core domain protein
LH_9_00698	Transposase
LH_9_00699	hypothetical protein
LH_9_00700	hypothetical protein
LH_9_00701	D12 class N6 adenine-specific DNA methyltransferase
LH_9_00702	hypothetical protein
LH_9_00703	hypothetical protein
LH_9_00704	TrbL/VirB6 plasmid conjugal transfer protein
LH_9_00705	PrgI family protein
LH_9_00706	N-acetylmuramoyl-L-alanine amidase domain-containing protein precursor
LH_9_00707	hypothetical protein
LH_9_00708	hypothetical protein
LH_9_00709	hypothetical protein
LH_9_00710	hypothetical protein
LH_9_00711	Chromosome-partitioning ATPase Soj
LH_9_00712	hypothetical protein
LH_9_00713	hypothetical protein
LH_9_00714	hypothetical protein
LH_9_00715	hypothetical protein
LH_9_00716	hypothetical protein
LH_9_00717	hypothetical protein
LH_9_00718	hypothetical protein
LH_9_00719	hypothetical protein
LH_9_00720	hypothetical protein
LH_9_00784	hypothetical protein
LH_9_00791	hypothetical protein
LH_9_00792	hypothetical protein
LH_9_00793	enterobactin exporter EntS
LH_9_00796	Inner membrane protein YccF
LH_9_00797	HTH-type transcriptional repressor KstR2
LH_9_00798	enterobactin exporter EntS
LH_9_00799	hypothetical protein
LH_9_00800	hypothetical protein
LH_9_00828	Inner membrane ABC transporter permease protein YjfF
LH_9_00829	Inner membrane ABC transporter permease protein YtfT
LH_9_00830	Ribose import ATP-binding protein RbsA
LH_9_00831	ABC transporter periplasmic-binding protein YtfQ precursor
LH_9_00832	Lipoprotein LpqB precursor
LH_9_00833	Sensor histidine kinase MtrB
LH_9_00834	DNA-binding response regulator MtrA
LH_9_00849	Purine catabolism regulatory protein-like family protein
LH_9_00937	Arginine transport ATP-binding protein ArtM
LH_9_00940	Acetyltransferase (GNAT) family protein
LH_9_00947	hypothetical protein
LH_9_00966	putative arabinose-binding protein precursor
LH_9_00967	Intracellular exo-alpha-(1-5)-L-arabinofuranosidase
LH_9_00969	hypothetical protein
LH_9_00973	Catabolite control protein A
LH_9_01012	hypothetical protein
LH_9_01017	Multiple sugar-binding protein precursor
LH_9_01024	hypothetical protein
LH_9_01025	hypothetical protein
LH_9_01027	hypothetical protein
LH_9_01028	N-acetylmannosamine kinase
LH_9_01030	Xylulose kinase
LH_9_01033	Glycosyl hydrolases family 2, sugar binding domain
LH_9_01035	Integrase core domain protein
LH_9_01036	Endo-1,4-beta-xylanase A precursor
LH_9_01037	Reducing end xylose-releasing exo-oligoxylanase
LH_9_01061	hypothetical protein
LH_9_01076	OsmC-like protein
LH_9_01078	putative endopeptidase p60 precursor
LH_9_01081	hypothetical protein
LH_9_01082	Signal-transduction histidine kinase senX3
LH_9_01086	1,4-dihydroxy-2-naphthoate octaprenyltransferase
LH_9_01087	Alpha/beta hydrolase family protein
LH_9_01088	Inner membrane symporter YicJ
LH_9_01089	HTH-type transcriptional regulator DegA
LH_9_01093	Tetratricopeptide repeat protein
LH_9_01095	hypothetical protein
LH_9_01096	PspC domain protein
LH_9_01100	HTH-type transcriptional repressor YvoA
LH_9_01101	Diaminobutyrate--2-oxoglutarate aminotransferase
LH_9_01102	putative amino acid permease YhdG
LH_9_01103	Homoserine kinase
LH_9_01106	Ribokinase
LH_9_01112	PTS system beta-glucoside-specific EIIBCA component
LH_9_01186	hypothetical protein
LH_9_01242	hypothetical protein
LH_9_01282	30S ribosomal protein S16
LH_9_01285	tRNA (guanine-N(1)-)-methyltransferase
LH_9_01286	Ribosomal RNA small subunit methyltransferase D
LH_9_01293	Gnt-II system L-idonate transporter
LH_9_01294	hypothetical protein
LH_9_01295	6-phosphogluconate dehydrogenase, decarboxylating
LH_9_01318	Inner membrane protein YhaI
LH_9_01349	Acetyltransferase (GNAT) family protein
LH_9_01376	hypothetical protein
LH_9_01489	hypothetical protein
LH_9_01530	Thermostable beta-glucosidase B
LH_9_01531	hypothetical protein
LH_9_01537	hypothetical protein
LH_9_01541	hypothetical protein
LH_9_01542	hypothetical protein
LH_9_01543	Acyltransferase family protein
LH_9_01544	dTDP-glucose 4,6-dehydratase
LH_9_01545	putative dTDP-4-dehydrorhamnose 3,5-epimerase
LH_9_01546	Glucose-1-phosphate thymidylyltransferase
LH_9_01547	LicD family protein
LH_9_01548	Teichoic acids export ATP-binding protein TagH
LH_9_01549	Teichoic acid translocation permease protein TagG
LH_9_01550	Hyaluronan synthase
LH_9_01551	hypothetical protein
LH_9_01552	N-glycosyltransferase
LH_9_01553	Putative glycosyltransferase EpsH
LH_9_01554	Sulfatase
LH_9_01577	hypothetical protein
LH_9_01578	tRNA guanosine-2'-O-methyltransferase
LH_9_01602	Tyrosine recombinase XerD
LH_9_01603	Phage lysis protein, holin
LH_9_01604	N-acetylmuramoyl-L-alanine amidase
LH_9_01605	hypothetical protein
LH_9_01606	hypothetical protein
LH_9_01607	hypothetical protein
LH_9_01608	hypothetical protein
LH_9_01609	hypothetical protein
LH_9_01610	hypothetical protein
LH_9_01611	hypothetical protein
LH_9_01612	hypothetical protein
LH_9_01613	hypothetical protein
LH_9_01614	hypothetical protein
LH_9_01615	Caudovirus prohead protease
LH_9_01616	Phage portal protein
LH_9_01617	hypothetical protein
LH_9_01618	hypothetical protein
LH_9_01619	HNH endonuclease
LH_9_01620	Helix-turn-helix domain protein
LH_9_01621	hypothetical protein
LH_9_01622	hypothetical protein
LH_9_01623	hypothetical protein
LH_9_01624	hypothetical protein
LH_9_01625	hypothetical protein
LH_9_01626	Helix-turn-helix
LH_9_01658	Glutamine amidotransferase subunit PdxT
LH_9_01659	putative arabinose-binding protein precursor
LH_9_01663	Endonuclease/Exonuclease/phosphatase family protein
LH_9_01664	Low molecular weight protein-tyrosine-phosphatase etp
LH_9_01665	hypothetical protein
LH_9_01666	Tyrosine-protein kinase YwqD
LH_9_01667	hypothetical protein
LH_9_01668	hypothetical protein
LH_9_01670	Deoxycytidine triphosphate deaminase
LH_9_01671	Integrase core domain protein
LH_9_01672	Low molecular weight protein-tyrosine-phosphatase etp
LH_9_01673	hypothetical protein
LH_9_01674	hypothetical protein
LH_9_01675	Integrase core domain protein
LH_9_01676	hypothetical protein
LH_9_01677	Putative glycosyltransferase EpsF
LH_9_01678	Putative glycosyltransferase EpsF
LH_9_01679	hypothetical protein
LH_9_01680	Polysaccharide pyruvyl transferase
LH_9_01681	Putative O-antigen transporter
LH_9_01682	putative glycosyltransferase EpsJ
LH_9_01683	2-succinyl-5-enolpyruvyl-6-hydroxy-3-cyclohexene-1-carboxylate synthase
LH_9_01684	Beta/alpha-amylase precursor
LH_9_01685	Transposase
LH_9_01686	Integrase core domain protein
LH_9_01687	DNA-invertase hin
LH_9_01688	hypothetical protein
LH_9_01689	hypothetical protein
LH_9_01690	Inner membrane protein YccF
LH_9_01701	putative sugar transferase EpsL
LH_9_01702	hypothetical protein
LH_9_01703	hypothetical protein
LH_9_01758	Alpha-galactosidase A precursor
LH_9_01786	hypothetical protein
LH_9_01788	hypothetical protein
LH_9_01797	hypothetical protein
LH_9_01798	Alkaline phosphatase H precursor
LH_9_01802	TraX protein
LH_9_01807	putative peptidase
LH_9_01808	hypothetical protein
LH_9_01821	hypothetical protein
LH_9_01822	Oligo-1,6-glucosidase
LH_9_01823	HTH-type transcriptional regulator MalR
LH_9_01824	Lactose-binding protein precursor
LH_9_01825	Beta-galactosidase III
LH_9_01827	Lactose transport system permease protein LacF
LH_9_01828	L-arabinose transport system permease protein AraQ
LH_9_01829	putative arabinose-binding protein precursor
LH_9_01830	L-fuconate dehydratase
LH_9_01831	3-alpha-(or 20-beta)-hydroxysteroid dehydrogenase
LH_9_01832	Amidohydrolase
LH_9_01833	putative 2-keto-3-deoxy-galactonate aldolase YagE
LH_9_01834	hypothetical protein
LH_9_01835	HTH-type transcriptional regulator LacR
LH_9_01837	hypothetical protein
LH_9_01845	hypothetical protein
LH_9_01846	hypothetical protein
LH_9_01847	Trypsin-resistant surface T6 protein precursor
LH_9_01848	Sortase family protein
LH_9_01849	hypothetical protein
LH_9_01852	hypothetical protein
LH_9_01887	Thioredoxin reductase
LH_9_01888	hypothetical protein
LH_9_01889	L-arabinose transport system permease protein AraQ
LH_9_01890	IS2 transposase TnpB
LH_9_01891	Transposase
Genes unique to LH656, LH657, LH658, LH659, LH662, LH663. Sequences from LH656 were used as input to EggNOG mapper for functional characterisation
LH_656_00322	hypothetical protein
LH_656_00587	Type-1 restriction enzyme R protein
LH_656_00603	Antiseptic resistance protein
LH_656_00653	bifunctional antitoxin/transcriptional repressor RelB
LH_656_00654	hypothetical protein
LH_656_00655	Cystathionine gamma-lyase
LH_656_00656	putative amino-acid import ATP-binding protein YxeO
LH_656_00657	L-cystine-binding protein TcyA precursor
LH_656_00658	L-cystine transport system permease protein TcyB
LH_656_00659	ATP-dependent DNA helicase Rep
LH_656_00660	Type-1 restriction enzyme R protein
LH_656_00661	putative type I restriction enzymeP M protein
LH_656_00662	EcoKI restriction-modification system protein HsdS
LH_656_00663	EcoKI restriction-modification system protein HsdS
LH_656_00664	Putative glucose-6-phosphate 1-epimerase
LH_656_00668	ADP-ribose pyrophosphatase
LH_656_00672	hypothetical protein
LH_656_00673	hypothetical protein
LH_656_00674	hypothetical protein
LH_656_00675	hypothetical protein
LH_656_00677	hypothetical protein
LH_656_00678	hypothetical protein
LH_656_00679	hypothetical protein
LH_656_00680	hypothetical protein
LH_656_00681	Integrase core domain protein
LH_656_00682	hypothetical protein
LH_656_00683	hypothetical protein
LH_656_00684	putative type I restriction enzymeP M protein
LH_656_00685	hypothetical protein
LH_656_00686	hypothetical protein
LH_656_00689	putative N-acetyltransferase YjaB
LH_656_00838	hypothetical protein
LH_656_00839	hypothetical protein
LH_656_00840	hypothetical protein
LH_656_00841	hypothetical protein
LH_656_00842	hypothetical protein
LH_656_00843	DNA polymerase III subunit epsilon
LH_656_00844	hypothetical protein
LH_656_00847	hypothetical protein
LH_656_00848	hypothetical protein
LH_656_00849	hypothetical protein
LH_656_00850	Phage antirepressor protein KilAC domain protein
LH_656_00851	hypothetical protein
LH_656_00859	hypothetical protein
LH_656_00861	hypothetical protein
LH_656_00862	Oligoribonuclease
LH_656_00864	hypothetical protein
LH_656_00865	hypothetical protein
LH_656_00866	hypothetical protein
LH_656_00867	hypothetical protein
LH_656_00868	hypothetical protein
LH_656_00871	hypothetical protein
LH_656_00872	hypothetical protein
LH_656_00873	hypothetical protein
LH_656_00874	Terminase-like family protein
LH_656_00875	Phage portal protein, SPP1 Gp6-like
LH_656_00876	hypothetical protein
LH_656_00878	hypothetical protein
LH_656_00879	Bacterial Ig-like domain (group 2)
LH_656_00880	Phage protein Gp19/Gp15/Gp42
LH_656_00881	hypothetical protein
LH_656_00882	hypothetical protein
LH_656_00883	hypothetical protein
LH_656_00884	hypothetical protein
LH_656_00885	hypothetical protein
LH_656_00886	hypothetical protein
LH_656_00887	Transglycosylase SLT domain protein
LH_656_00888	hypothetical protein
LH_656_00889	hypothetical protein
LH_656_00890	hypothetical protein
LH_656_00891	Chromosome partition protein Smc
LH_656_00892	hypothetical protein
LH_656_00893	hypothetical protein
LH_656_00894	Phage lysis protein, holin
LH_656_00895	N-acetylmuramoyl-L-alanine amidase
LH_656_00922	D-xylose transporter subunit XylF
LH_656_00961	hypothetical protein
LH_656_01019	Cna protein B-type domain protein
LH_656_01122	N-acetyl-gamma-glutamyl-phosphate reductase
LH_656_01123	hypothetical protein
LH_656_01159	hypothetical protein
LH_656_01160	hypothetical protein
LH_656_01161	hypothetical protein
LH_656_01162	MazG-like family protein
LH_656_01163	hypothetical protein
LH_656_01164	hypothetical protein
LH_656_01165	hypothetical protein
LH_656_01166	DNA replication and repair protein RecF
LH_656_01167	DNA-dependent helicase II
LH_656_01168	hypothetical protein
LH_656_01177	hypothetical protein
LH_656_01182	vancomycin high temperature exclusion protein
LH_656_01190	putative hydrolase YxeP
LH_656_01191	Putative bifunctional phosphatase/peptidyl-prolyl cis-trans isomerase
LH_656_01192	Membrane lipoprotein TpN32 precursor
LH_656_01193	Methionine import ATP-binding protein MetN 2
LH_656_01194	D-methionine transport system permease protein MetI
LH_656_01195	hypothetical protein
LH_656_01197	Abi-like protein
LH_656_01198	hypothetical protein
LH_656_01199	Integrase core domain protein
LH_656_01200	hypothetical protein
LH_656_01201	hypothetical protein
LH_656_01204	Putative prophage phiRv2 integrase
LH_656_01205	hypothetical protein
LH_656_01206	Type-2 restriction enzyme PaeR7I
LH_656_01207	Modification methylase PaeR7I
LH_656_01208	hypothetical protein
LH_656_01209	hypothetical protein
LH_656_01210	Fic/DOC family protein
LH_656_01211	hypothetical protein
LH_656_01212	hypothetical protein
LH_656_01213	hypothetical protein
LH_656_01215	DNA topoisomerase 3
LH_656_01216	hypothetical protein
LH_656_01217	hypothetical protein
LH_656_01218	hypothetical protein
LH_656_01219	hypothetical protein
LH_656_01220	hypothetical protein
LH_656_01221	Bacterial mobilisation protein (MobC)
LH_656_01222	Relaxase/Mobilisation nuclease domain protein
LH_656_01223	hypothetical protein
LH_656_01224	hypothetical protein
LH_656_01225	RNA polymerase-associated protein RapA
LH_656_01226	hypothetical protein
LH_656_01227	hypothetical protein
LH_656_01228	Type IV secretory system Conjugative DNA transfer
LH_656_01229	hypothetical protein
LH_656_01230	hypothetical protein
LH_656_01231	N-acetylmuramoyl-L-alanine amidase domain-containing protein precursor
LH_656_01232	AAA-like domain protein
LH_656_01233	PrgI family protein
LH_656_01234	TrbL/VirB6 plasmid conjugal transfer protein
LH_656_01235	hypothetical protein
LH_656_01236	Aggregation substance precursor
LH_656_01237	hypothetical protein
LH_656_01238	hypothetical protein
LH_656_01239	hypothetical protein
LH_656_01240	CobQ/CobB/MinD/ParA nucleotide binding domain protein
LH_656_01241	hypothetical protein
LH_656_01242	hypothetical protein
LH_656_01243	hypothetical protein
LH_656_01244	hypothetical protein
LH_656_01245	hypothetical protein
LH_656_01246	hypothetical protein
LH_656_01247	hypothetical protein
LH_656_01248	hypothetical protein
LH_656_01306	Heme-binding protein A precursor
LH_656_01324	Thiamine pyrophosphokinase
LH_656_01327	4-hydroxy-3-methylbut-2-enyl diphosphate reductase
LH_656_01329	hypothetical protein
LH_656_01335	Nucleoside triphosphatase NudI
LH_656_01351	UDP-N-acetylmuramoyl-tripeptide--D-alanyl-D-alanine ligase
LH_656_01368	hypothetical protein
LH_656_01390	Pilus assembly protein, PilO
LH_656_01391	hypothetical protein
LH_656_01392	Cell division protein FtsA
LH_656_01393	Leader peptidase PppA
LH_656_01394	hypothetical protein
LH_656_01395	Type II secretion system protein F
LH_656_01396	Fimbrial protein precursor
LH_656_01397	hypothetical protein
LH_656_01398	hypothetical protein
LH_656_01399	Type II secretion system protein E
LH_656_01400	Twitching mobility protein
LH_656_01401	hypothetical protein
LH_656_01436	CRISPR-associated endoribonuclease Cas2
LH_656_01437	CRISPR-associated endonuclease Cas1
LH_656_01438	hypothetical protein
LH_656_01439	hypothetical protein
LH_656_01440	CRISPR-associated protein (Cas_Csd1)
LH_656_01441	CRISPR-associated protein Cas5
LH_656_01442	helicase Cas3
LH_656_01443	HD domain protein
LH_656_01449	Transcriptional regulator SlyA
LH_656_01452	Glycerate kinase
LH_656_01453	hypothetical protein
LH_656_01457	Nucleoid occlusion factor SlmA
LH_656_01461	Intracellular exo-alpha-L-arabinofuranosidase 2
LH_656_01462	Major Facilitator Superfamily protein
LH_656_01463	hypothetical protein
LH_656_01464	O-Glycosyl hydrolase family 30
LH_656_01465	Major Facilitator Superfamily protein
LH_656_01466	HTH-type transcriptional regulator RutR
LH_656_01467	Beta-galactosidase bgaB
LH_656_01468	transcriptional regulator BetI
LH_656_01484	CTP pyrophosphohydrolase
LH_656_01485	putative transposase
LH_656_01486	Transposase IS200 like protein
LH_656_01487	hypothetical protein
LH_656_01492	hypothetical protein
LH_656_01496	ESX-1 secretion system protein EccCb1
LH_656_01497	FHA domain protein
LH_656_01498	hypothetical protein
LH_656_01499	hypothetical protein
LH_656_01500	hypothetical protein
LH_656_01501	hypothetical protein
LH_656_01502	hypothetical protein
LH_656_01503	Minor extracellular protease Epr precursor
LH_656_01504	hypothetical protein
LH_656_01505	Proteins of 100 residues with WXG
LH_656_01506	Proteins of 100 residues with WXG
LH_656_01507	hypothetical protein
LH_656_01508	Subtilisin E precursor
LH_656_01509	hypothetical protein
LH_656_01553	hypothetical protein
LH_656_01554	Alpha-amylase precursor
LH_656_01555	Polysaccharide pyruvyl transferase
LH_656_01556	Putative glycosyltransferase EpsH
LH_656_01557	Nitroreductase family protein
LH_656_01558	Beta-1,6-galactofuranosyltransferase WbbI
LH_656_01559	Putative O-antigen transporter
LH_656_01560	hypothetical protein
LH_656_01561	putative glycosyltransferase EpsJ
LH_656_01562	hypothetical protein
LH_656_01563	Alpha-amylase precursor
LH_656_01564	hypothetical protein
LH_656_01565	Helix-turn-helix
LH_656_01566	hypothetical protein
LH_656_01567	Low molecular weight protein-tyrosine-phosphatase etp
LH_656_01568	Tyrosine-protein kinase YwqD
LH_656_01574	hypothetical protein
LH_656_01580	Inner membrane protein YccF
LH_656_01581	hypothetical protein
LH_656_01582	hypothetical protein
LH_656_01583	transposase
LH_656_01584	hypothetical protein
LH_656_01585	hypothetical protein
LH_656_01586	hypothetical protein
LH_656_01587	hypothetical protein
LH_656_01588	Polysaccharide biosynthesis protein
LH_656_01589	Putative glycosyltransferase EpsF
LH_656_01590	hypothetical protein
LH_656_01591	hypothetical protein
LH_656_01592	Putative glycosyltransferase EpsF
LH_656_01593	Nitroreductase family protein
LH_656_01594	Polysaccharide pyruvyl transferase
LH_656_01595	UDP-Gal:alpha-D-GlcNAc-diphosphoundecaprenol beta-1,3-galactosyltransferase
LH_656_01596	Putative glycosyltransferase EpsF
LH_656_01597	Spore coat protein SA
LH_656_01598	hypothetical protein
LH_656_01599	Putative O-antigen transporter
LH_656_01600	Polysaccharide pyruvyl transferase
LH_656_01601	putative glycosyltransferase EpsJ
LH_656_01602	hypothetical protein
LH_656_01603	hypothetical protein
LH_656_01604	hypothetical protein
LH_656_01605	hypothetical protein
LH_656_01606	hypothetical protein
LH_656_01607	hypothetical protein
LH_656_01608	UDP-glucose:undecaprenyl-phosphate glucose-1-phosphate transferase
LH_656_01609	hypothetical protein
LH_656_01610	Endonuclease/Exonuclease/phosphatase family protein
LH_656_01619	Beta-galactosidase precursor
LH_656_01620	L-arabinose transport system permease protein AraQ
LH_656_01621	L-arabinose transport system permease protein AraP
LH_656_01622	Multiple sugar-binding protein precursor
LH_656_01623	Glutamine amidotransferase subunit PdxT
LH_656_01655	hypothetical protein
LH_656_01656	hypothetical protein
LH_656_01657	hypothetical protein
LH_656_01658	hypothetical protein
LH_656_01659	hypothetical protein
LH_656_01660	hypothetical protein
LH_656_01661	hypothetical protein
LH_656_01662	Helix-turn-helix domain protein
LH_656_01663	HNH endonuclease
LH_656_01664	hypothetical protein
LH_656_01665	hypothetical protein
LH_656_01666	Phage portal protein
LH_656_01667	Caudovirus prohead protease
LH_656_01668	hypothetical protein
LH_656_01669	hypothetical protein
LH_656_01670	hypothetical protein
LH_656_01671	hypothetical protein
LH_656_01672	hypothetical protein
LH_656_01673	hypothetical protein
LH_656_01674	hypothetical protein
LH_656_01675	hypothetical protein
LH_656_01676	hypothetical protein
LH_656_01677	N-acetylmuramoyl-L-alanine amidase A
LH_656_01678	Phage lysis protein, holin
LH_656_01679	Tyrosine recombinase XerD
LH_656_01703	tRNA guanosine-2'-O-methyltransferase
LH_656_01704	hypothetical protein
LH_656_01705	Arabinoxylan arabinofuranohydrolase precursor
LH_656_01706	Bacterial Ig-like domain (group 2)
LH_656_01707	hypothetical protein
LH_656_01715	hypothetical protein
LH_656_01718	hypothetical protein
LH_656_01719	hypothetical protein
LH_656_01733	Sulfatase
LH_656_01734	Galactofuranosyl transferase GlfT2
LH_656_01735	Galactofuranosyl transferase GlfT1
LH_656_01736	Glycosyltransferase Gtf1
LH_656_01737	Teichoic acids export ATP-binding protein TagH
LH_656_01738	Teichoic acid translocation permease protein TagG
LH_656_01739	Acyltransferase family protein
LH_656_01740	hypothetical protein
LH_656_01741	Undecaprenyl-phosphate mannosyltransferase
LH_656_01750	hypothetical protein
LH_656_01751	hypothetical protein
LH_656_01752	hypothetical protein
LH_656_01753	Transposon Tn3 resolvase
LH_656_01754	Transposon Tn3 resolvase
LH_656_01755	MULE transposase domain protein
LH_656_01756	rRNA methyltransferase
LH_656_01757	hypothetical protein
LH_656_01792	hypothetical protein
LH_656_01793	putative HTH-type transcriptional regulator YybR
LH_656_01833	hypothetical protein
LH_656_01834	hypothetical protein
LH_656_01852	hypothetical protein
LH_656_01867	Thermostable beta-glucosidase B
LH_656_01881	Oligo-1,6-glucosidase 1
LH_656_01882	hypothetical protein
LH_656_01883	Cyclodextrin-binding protein precursor
LH_656_01884	Maltose transport system permease protein MalF
LH_656_01885	Inner membrane ABC transporter permease protein YcjP
LH_656_01890	Cna protein B-type domain protein
LH_656_01891	Trypsin-resistant surface T6 protein precursor
LH_656_01892	Collagen adhesin precursor
LH_656_01895	Alkaline phosphatase H precursor
LH_656_01908	hypothetical protein
LH_656_01924	Catabolite control protein A
LH_656_01925	Multiple sugar-binding protein precursor
LH_656_01926	L-arabinose transport system permease protein AraP
LH_656_01927	Lactose transport system permease protein LacG
LH_656_01937	hypothetical protein
LH_656_01959	hypothetical protein
LH_656_01969	Lactose permease
LH_656_01972	hypothetical protein
LH_656_01973	Thioredoxin reductase

## Sheet: STable6B
Table S6B: Genes from B. pseudocatenulatum strains from infant V1 shown in Figure S4
Locus_tag	Gene
LH_9_00537	Tyrosine recombinase XerC
LH_9_00971	hypothetical protein
LH_9_00972	hypothetical protein
LH_9_01113	PTS system beta-glucoside-specific EIIBCA component
LH_9_01660	hypothetical protein
LH_13_00067	Beta-xylosidase
LH_13_00068	hypothetical protein
LH_13_00069	Inner membrane ABC transporter permease protein YcjP
LH_13_00070	sn-glycerol-3-phosphate transport system permease protein UgpA
LH_13_00071	Multiple sugar-binding protein precursor
LH_13_00078	Bifunctional folate synthesis protein
LH_13_00263	hypothetical protein
LH_13_00485	Serine protease Do-like HtrB
LH_13_00488	hypothetical protein
LH_13_01123	hypothetical protein
LH_13_01124	hypothetical protein
LH_13_01125	hypothetical protein
LH_13_01126	hypothetical protein
LH_13_01127	hypothetical protein
LH_13_01128	hypothetical protein
LH_13_01129	hypothetical protein
LH_13_01130	Tyrosine recombinase XerD
LH_13_01610	hypothetical protein
LH_13_01645	hypothetical protein
LH_13_01646	hypothetical protein
LH_13_01647	Collagen triple helix repeat (20 copies)
LH_13_01648	Collagen triple helix repeat (20 copies)
LH_13_01649	Collagen triple helix repeat (20 copies)
LH_13_01650	hypothetical protein
LH_13_01651	hypothetical protein
LH_13_01652	hypothetical protein
LH_13_01653	hypothetical protein
LH_13_01654	Tyrosine recombinase XerD
LH_13_01655	hypothetical protein
LH_13_01656	Autolytic lysozyme
LH_13_01657	hypothetical protein
LH_13_01868	hypothetical protein
LH_13_01869	hypothetical protein
LH_14_00001	L-arabinose transport system permease protein AraQ
LH_14_00982	hypothetical protein
LH_14_01074	hypothetical protein
LH_14_01075	FtsX-like permease family protein
LH_14_01077	hypothetical protein
LH_14_01078	Sortase family protein
LH_14_01079	von Willebrand factor type A domain protein
LH_14_01080	Cna protein B-type domain protein
LH_14_01081	hypothetical protein
LH_14_01086	Putative oxidoreductase YdbC
LH_14_01397	Transcriptional regulatory protein DegU
LH_14_01616	hypothetical protein
LH_14_01829	hypothetical protein
LH_14_01830	Alpha/beta hydrolase family protein
LH_14_01831	Putative niacin/nicotinamide transporter NaiP
LH_14_01832	Lipase 2
LH_14_01833	Ribose operon repressor
LH_14_01834	hypothetical protein
LH_14_01835	Bifunctional beta-D-glucosidase/beta-D-fucosidase
LH_14_01836	Alpha-xylosidase
LH_14_01837	Lactose transport system permease protein LacG
LH_14_01838	Lactose transport system permease protein LacF
LH_14_01839	putative sugar-binding periplasmic protein precursor
LH_14_01840	Catabolite control protein A
LH_14_01841	hypothetical protein
LH_14_01883	L-arabinose transport system permease protein AraQ

## Sheet: STable6C
Table S6C: Genes from B. pseudocatenulatum strains from infant V3 shown in Figure S4
Locus Tag		Annotation
LH_656_00742	LH_658_00273	Putative prophage phiRv2 integrase
LH_656_00743	LH_658_00272	hypothetical protein
LH_656_00744	LH_658_00271	hypothetical protein
LH_656_00745	LH_658_00270	hypothetical protein
LH_656_00746	LH_658_00269	hypothetical protein
LH_656_00747	LH_658_00268	hypothetical protein
LH_656_00748	LH_658_00267	hypothetical protein
LH_656_00749	LH_658_00266	hypothetical protein
LH_656_00750	LH_658_00265	hypothetical protein
LH_656_00751	LH_658_00264	Single-stranded DNA-binding protein
LH_656_00752	LH_658_00263	hypothetical protein
LH_656_00753	LH_658_00262	hypothetical protein
LH_656_00754	LH_658_00261	hypothetical protein
LH_656_00755	LH_658_00260	hypothetical protein
LH_656_00756	LH_658_00259	Oligoribonuclease
LH_656_00758	LH_658_00257	hypothetical protein
LH_656_00759	LH_658_00256	hypothetical protein
LH_656_00760	LH_658_00255	hypothetical protein
LH_656_00761	LH_658_00254	hypothetical protein
LH_656_00762	LH_658_00253	hypothetical protein
LH_656_00763	LH_658_00252	hypothetical protein
LH_656_00764	LH_658_00251	hypothetical protein
LH_656_00765	LH_658_00250	hypothetical protein
LH_656_00766	LH_658_00249	hypothetical protein
LH_656_00767	LH_658_00248	hypothetical protein
LH_656_00769	LH_658_00246	hypothetical protein
LH_656_00770	LH_658_00245	hypothetical protein
LH_656_00771	LH_658_00244	hypothetical protein
LH_656_00772	LH_658_00243	hypothetical protein
LH_656_00773	LH_658_00242	hypothetical protein
LH_656_00774	LH_658_00241	hypothetical protein
LH_656_00775	LH_658_00240	hypothetical protein
LH_656_00776	LH_658_00239	hypothetical protein
LH_656_00777	LH_658_00238	Phage portal protein, SPP1 Gp6-like
LH_656_00778	LH_658_00237	hypothetical protein
LH_656_00779	LH_658_00236	hypothetical protein
LH_656_00780	LH_658_00235	P22 coat protein - gene protein 5
LH_656_00781	LH_658_00234	hypothetical protein
LH_656_00782	LH_658_00233	hypothetical protein
LH_656_00783	LH_658_00232	hypothetical protein
LH_656_00784	LH_658_00231	hypothetical protein
LH_656_00785	LH_658_00230	hypothetical protein
LH_656_00786	LH_658_00229	hypothetical protein
LH_656_00787	LH_658_00228	hypothetical protein
LH_656_00788	LH_658_00227	Phage-related minor tail protein
LH_656_00789	LH_658_00226	hypothetical protein
LH_656_00790	LH_658_00225	hypothetical protein
LH_656_00791	LH_658_00224	hypothetical protein
LH_656_00792	LH_658_00223	hypothetical protein
LH_656_00793	LH_658_00222	hypothetical protein
LH_656_00794	LH_658_00221	hypothetical protein
LH_656_00795	LH_658_00220	hypothetical protein
LH_656_00845		Helix-turn-helix
	LH_658_00656	hypothetical protein
LH_656_00649		hypothetical protein
