# Supplementary material for: Breast milk-derived human milk oligosaccharides promote Bifidobacterium interactions within a single ecosystem
Source: ISME J. 2019 Nov 18;14(2):635–48. doi: 10.1038/s41396-019-0553-2 (PMC6976680; doi:10.1038/s41396-019-0553-2)
Supplement: Supplementary file 18 — Table S8 [file 41396_2019_553_MOESM18_ESM.xlsx]

## Sheet: Sheet1
Table S8: Presence of extracellular sialidases in Bifidobacterium
Strain	AB278566.1 (SiaBb1)
	presence (Y/N)	%identity
B. pseudocatenulatum LH9	N	N/A
B. pseudocatenulatum LH11	N	N/A
B. longum LH12	N	N/A
B. pseudocatenulatum LH13	N	N/A
B. pseudocatenulatum LH14	N	N/A
B. breve LH21	N	N/A
B. infantis LH23	Y	62.319
B. breve LH24	N	N/A
B. longum LH206	N	N/A
B. longum LH277	N	N/A
B. pseudocatenulatum LH656	N	N/A
B. pseudocatenulatum LH657	N	N/A
B. pseudocatenulatum LH658	N	N/A
B. pseudocatenulatum LH659	N	N/A
B. pseudocatenulatum LH662	N	N/A
B. pseudocatenulatum LH663	N	N/A
B. infantis LH664	Y	62.609
B. infantis LH665	Y	62.609
B. infantis LH666	Y	62.609
Y = Yes, N = No, N/A = not applicable
