# Supplementary material for: Breast milk-derived human milk oligosaccharides promote Bifidobacterium interactions within a single ecosystem
Source: ISME J. 2019 Nov 18;14(2):635–48. doi: 10.1038/s41396-019-0553-2 (PMC6976680; doi:10.1038/s41396-019-0553-2)
Supplement: Supplementary file 19 — Table S9 [file 41396_2019_553_MOESM19_ESM.xlsx]

## Sheet: Pre-dilution
Table S9: 1H NMR metabolite peak annotation for cross-feeding experiments
2FL		Strain ID and concentration (RU)						LnNT		Strain ID and concentration (RU)
Metabolite	Chemical Shift(s)	Media	LH206	LH659	LH13	LH12		Metabolite	Chemical Shift(s)	Media	LH206A	LH657	LH206B	LH663
1,2-Propanediol	1.14 (d)	NP	NP	NP	6.73	3.32		Ethanol	1.18 (t)	NP	2.67	4.63	2.14	2.68
Ethanol	1.18 (t)	NP	NP	NP	7.3	5.3		Lipid	1.34 (s)	NP	30.05	24.81	30.78	24.81
Fucose	1.20 (d), 1.25 (d)*, 3.45 (t), 4.55 (d), 5.20 (d)	NP	21.23	11.54	NP	NP		Acetate	1.92 (s)	3.55	50.15	41.72	53.39	43.24
Unknown 1	1.23 (m)	NP	NP	NP	22.45	11.74		N-acetyl glucosamine	2.05 (s)*, 3.68 (t), 5.21 (d)	22.52	14.09	8.79	16.08	9.4
2’FL	1.24 (d)	28.09	NP	NP	NP	NP		Pyruvate	2.38 (s)	2.18	NP	NP	NP	NP
Lipid	1.34 (s)	NP	35.84	21.98	24.24	16.46		1,2-Ethanediol	3.71 (s)	18.18	17.59	17.93	20.4	16.81
Acetate	1.92 (s)	6.72	60.71	34.64	46.16	28.56		LNnT	3.29 (t), 4.16 (d), 4.48 (d), 4.67 (d)*, 8.28 (d)	1.41	NP	NP	NP	NP
Pyruvate	2.38 (s)	2.1	NP	1.71	4.03	3.45		Galactose	3.50 (t), 4.59 (d)*, 5.27 (d)	NP	1.45	NP	1.74	NP
1,2-Ethanediol	3.71 (s)	24.14	20.73	19.65	21.54	19.93		Lactose	4.45 (d)	5.62	NP	NP	NP	NP
Glucose	3.25 (t), 4.65 (d)*, 5.23 (d)	3.71	0.36	0.26	1.78	0.77		Glucose	5.23 (d)	1.59	NP	NP	NP	NP
2’FL	3.31 (t)*, 4.24 (m), 4.53 (d)	6.28	NP	NP	4.5	2.19		Unknown 2	8.11 (d) & 8.22 (d)	NP	0.97	0.63	1.07	0.59
Galactose	3.50 (t), 4.59 (d)*, 5.27 (d)	NP	1.2	0.75	NP	NP		Formate	8.45 (s)	NP	0.2	0.46	0.17	0.46
Lactose	4.46 (d)	NP	1.56	1.13	1.8	0.86		* = Integrated peak
2’FL (Lipid)	5.32 (s)	9.02	NP	NP	4.5	2.14		NP = not present
Formate	8.45 (s)	0.11	0.25	0.12	1.23	0.53

## Sheet: Post-Dilution
Table S9: 1H NMR metabolite peak annotation for cross-feeding experiments
2FL		Strain ID and concentration (RU)						LnNT		Strain ID and concentration (RU)
Metabolite	Chemical Shift(s)	Media	LH206	LH659	LH13	LH12		Metabolite	Chemical Shift(s)	Media	LH206A	LH657	LH206B	LH663
1,2-Propanediol	1.14 (d)	NP	NP	NP	3.365	3.32		Ethanol	1.18 (t)	NP	1.335	4.63	1.07	2.68
Ethanol	1.18 (t)	NP	NP	NP	3.65	5.3		Lipid	1.34 (s)	NP	15.025	24.81	15.39	24.81
Fucose	1.20 (d), 1.25 (d)*, 3.45 (t), 4.55 (d), 5.20 (d)	NP	10.615	11.54	NP	NP		Acetate	1.92 (s)	3.55	25.075	41.72	26.695	43.24
Unknown 1	1.23 (m)	NP	NP	NP	11.225	11.74		N-acetyl glucosamine	2.05 (s)*, 3.68 (t), 5.21 (d)	22.52	7.045	8.79	8.04	9.4
2’FL	1.24 (d)	28.09	NP	NP	NP	NP		Pyruvate	2.38 (s)	2.18	NP	NP	NP	NP
Lipid	1.34 (s)	NP	17.92	21.98	12.12	16.46		1,2-Ethanediol	3.71 (s)	18.18	8.795	17.93	10.2	16.81
Acetate	1.92 (s)	6.72	30.355	34.64	23.08	28.56		LNnT	3.29 (t), 4.16 (d), 4.48 (d), 4.67 (d)*, 8.28 (d)	1.41	NP	NP	NP	NP
Pyruvate	2.38 (s)	2.1	NP	1.71	2.015	3.45		Galactose	3.50 (t), 4.59 (d)*, 5.27 (d)	NP	0.725	NP	0.87	NP
1,2-Ethanediol	3.71 (s)	24.14	10.365	19.65	10.77	19.93		Lactose	4.45 (d)	5.62	NP	NP	NP	NP
Glucose	3.25 (t), 4.65 (d)*, 5.23 (d)	3.71	0.18	0.26	0.89	0.77		Glucose	5.23 (d)	1.59	NP	NP	NP	NP
2’FL	3.31 (t)*, 4.24 (m), 4.53 (d)	6.28	NP	NP	2.25	2.19		Unknown 2	8.11 (d) & 8.22 (d)	NP	0.485	0.63	1.07	0.59
Galactose	3.50 (t), 4.59 (d)*, 5.27 (d)	NP	0.6	0.75	NP	NP		Formate	8.45 (s)	NP	0.1	0.46	0.085	0.46
Lactose	4.46 (d)	NP	0.78	1.13	0.9	0.86		* = Integrated peak
2’FL (Lipid)	5.32 (s)	9.02	NP	NP	2.25	2.14		NP = not present
Formate	8.45 (s)	0.11	0.125	0.12	0.615	0.53
